# Supplementary material for: Laminin α4 Expression in Human Adipose Tissue Depots and Its Association with Obesity and Obesity Related Traits
Source: Biomedicines. 2023 Oct 17;11(10):2806. doi: 10.3390/biomedicines11102806 (PMC10604865; doi:10.3390/biomedicines11102806)
Supplement: Supplementary file 1 [file biomedicines-11-02806-s001.zip]

Archive with 2 entries (2 files):
- Suppl_Figures_Captions.pdf
- Suppl_Tables1-5.xlsx
